# Supplementary material for: PSME4 Degrades Acetylated YAP1 in the Nucleus of Mesenchymal Stem Cells
Source: Pharmaceutics. 2022 Aug 9;14(8):1659. doi: 10.3390/pharmaceutics14081659 (PMC9415559; doi:10.3390/pharmaceutics14081659)
Supplement: Supplementary file 1 [file pharmaceutics-14-01659-s001.zip]

Archive with 1 entries (1 files):
- pharmaceutics-1796135-supplementary.pdf
